# Supplementary material for: CCR2 of Tumor Microenvironmental Cells Is a Relevant Modulator of Glioma Biology
Source: Cancers (Basel). 2020 Jul 13;12(7):1882. doi: 10.3390/cancers12071882 (PMC7408933; doi:10.3390/cancers12071882)
Supplement: Supplementary file 1 [file cancers-12-01882-s001.zip]

Archive with 2 entries (2 files):
- MF Supplementary Figures.pdf
- MF Supplementary Tables.pdf
